# Supplementary material for: A Novel E3 Probiotics Formula Restored Gut Dysbiosis and Remodelled Gut Microbial Network and Microbiome Dysbiosis Index (MDI) in Southern Chinese Adult Psoriasis Patients
Source: Int J Mol Sci. 2023 Mar 31;24(7):6571. doi: 10.3390/ijms24076571 (PMC10094986; doi:10.3390/ijms24076571)
Supplement: Supplementary file 1 [file ijms-24-06571-s001.zip]

Archive with 5 entries (4 files):
- ijms-2287884-supplementary/psoriasis-ijms-suppl-proofread/
- ijms-2287884-supplementary/psoriasis-ijms-suppl-proofread/.DS_Store
- ijms-2287884-supplementary/psoriasis-ijms-suppl-proofread/Figures and Tables caption.pdf
- ijms-2287884-supplementary/psoriasis-ijms-suppl-proofread/psoriasis_suppl-figures_20230331.pdf
- ijms-2287884-supplementary/psoriasis-ijms-suppl-proofread/psoriasis_suppl-tables_20230327.xlsx
