# Supplementary material for: A Novel E3 Probiotics Formula Restored Gut Dysbiosis and Remodelled Gut Microbial Network and Microbiome Dysbiosis Index (MDI) in Southern Chinese Adult Psoriasis Patients
Source: Int J Mol Sci. 2023 Mar 31;24(7):6571. doi: 10.3390/ijms24076571 (PMC10094986; doi:10.3390/ijms24076571)
Supplement: Supplementary file 1 [file ijms-24-06571-s001.zip › ijms-2287884-supplementary/psoriasis-ijms-suppl-proofread/psoriasis_suppl-tables_20230327.xlsx]

## Sheet: Table S1 - Beta diversity (meta
Supplementary Table S1. Beta diversity stratified by demographic characteristics regardless of grouping.
variables	Bray Curtis	Jaccard	unweighted UniFrac	weighted UniFrac^
age	0.823	0.318	0.17	0.022
gender	0.603	0.245	0.399	0.021
weight	0.539	0.488	0.258	0.002
BMI	0.646	0.751	0.373	0.025
age:gender	0.353	0.182	0.367	0.001
age:weight	0.504	0.525	0.404	0.003
gender:weight	0.835	0.679	0.523	0.065
age:BMI	0.434	0.139	0.282	0.075
gender:BMI	0.322	0.584	0.659	0.001
weight:BMI	0.43	0.309	0.107	0.002
age:weight:BMI	0.812	0.781	0.36	0.023
^ Incorporating 'group' as variables, all p-value > 0.999 suggesting 'group' as the main contributing factor in distinguishing microbiome betweem psoriasis and control group.

## Sheet: Table S2 - P. disasonis ASV
Supplementary Table S2. Confidence of taxonomic assignment of Parabacteroides distasonis
ASV	Taxo	Sequence	Sequence Length	Confidence
721a741bef4a5db0211de1a5b84a8b5b	d__Bacteria; p__Bacteroidota; c__Bacteroidia; o__Bacteroidales; f__Tannerellaceae; g__Parabacteroides; s__Parabacteroides_distasonis	CGGTAATACGGAGGATCCGAGCGTTATCCGGATTTATTGGGTTTAAAGGGTGCGTAGGCGGCCTTTTAAGTCAGCGGTGAAAGTCTGTGGCTCAACCATAGAATTGCCGTTGAAACTGGGGGGCTTGAGTATGTTTGAGGCAGGCGGAATGCGTGGTGTAGCGGTGAAATGCATAGATATCACGCAGAACCCCGATTGCGAAGGCAGCCTGCCAAGCCATTACTGACGCTGATGCACGAAAGCGTGGGGATCAAACAGGATTAGATACCCTGGTAGTCCACGCAGTAAACGATGATCACTAGCTGTTTGCGATACACTGTAAGCGGCACAGCGAAAGCGTTAAGTGATCCACCTGGGGAGTACGCCGGCAACGGTGAAACTCA	383	0.716502
8b80bb8ec31f35eeed40987cbe9e1425	d__Bacteria; p__Bacteroidota; c__Bacteroidia; o__Bacteroidales; f__Tannerellaceae; g__Parabacteroides; s__Parabacteroides_distasonis	CGGTAATACGGAGGATCCGAGCGTTATCCGGATTTATTGGGTTTAAAGGGTGCGTAGGCGGCCTTTTAAGTCAGCGGTGAAAGTCTGTGGCTCAACCATAGAATTGCCGTTGAAACTGGGAGGCTTGAGTATGTTTGAGGCAGGCGGAATGCGTGGTGTAGCGGTGAAATGCATAGATATCACGCAGAACCCCGATTGCGAAGGCAGCCTGCCAAGCCATTACTGACGCTGATGCACGAAAGCGTGGGGATCAAACAGGATTAGATACCCTGGTAGTCCACGCAGTAAACGATGATCACTAGCTGTTTGCGATACACTGTAAGCGGCACAGCGAAAGCGTTAAGTGATCCACCTGGGGAGTACGCCGGCAACGGTGAAACTCA	383	0.81545
8d95334b25969219e03ed26d755c7e7a	d__Bacteria; p__Bacteroidota; c__Bacteroidia; o__Bacteroidales; f__Tannerellaceae; g__Parabacteroides; s__Parabacteroides_distasonis	CGGTAATACGGAGGATCCGAGCGTTATCCGGATTTATTGGGTTTAAAGGGTGCGTAGGCGGCCTTTTAAGTCAGCGGTGAAAGTCTGTGGCTCAACCATAGAATTGCCGTTGAAACTGGGAGGCTTGAGTATGTTTGAGGCAGGCGGAATGCGTGGTGTAGCGGTGAAATGCATAGATATCACGCAGAACCCCGATTGCGAAGGCAGCCTGCCAAGCCATTACTGACGCTGATGCACGAAAGCGTGGGGATCAAACAGGATTAGATACCCTGGTAGTCCACGCAGTAAACGATGATCACTAGCTGTTTGCGATACATTGTAAGCGGCACAGCGAAAGCGTTAAGTGATCCACCTGGGGAGTACGCCGGCAACGGTGAAACTCA	383	0.74685

## Sheet: Table S3 - edges (case-control)
Supplementary Table S3. Common edges shared by control and psoriasis network
Node 1	Node 2
Christensenellaceae;g__Christensenellaceae_R-7_group	Oscillospiraceae;g__NK4A214_group
Actinomycetaceae;g__Varibaculum	Peptostreptococcales-Tissierellales;g__Fenollaria
Clostridia_UCG-014;g__Clostridia_UCG-014	Christensenellaceae;g__Christensenellaceae_R-7_group
UCG-010;g__UCG-010	RF39;g__RF39
Oscillospiraceae;g__UCG-002	[Eubacterium]_coprostanoligenes_group;g__[Eubacterium]_coprostanoligenes_group
Bacteroidaceae;g__Bacteroides	Eggerthellaceae;g__Eggerthella
Eggerthellaceae;g__Adlercreutzia	Lachnospiraceae;g__Frisingicoccus
Clostridia_vadinBB60_group;g__Clostridia_vadinBB60_group	UCG-010;g__UCG-010
Oscillospiraceae;g__UCG-002	Oscillospiraceae;g__NK4A214_group
Peptostreptococcales-Tissierellales;g__Anaerococcus	Peptostreptococcales-Tissierellales;g__Peptoniphilus
Oscillospiraceae;g__UCG-002	Lachnospiraceae;g__[Ruminococcus]_gnavus_group
Oscillospiraceae;g__NK4A214_group	Lachnospiraceae;g__[Ruminococcus]_gnavus_group
Oscillospiraceae;g__Flavonifractor	Erysipelotrichaceae;g__[Clostridium]_innocuum_group
Erysipelatoclostridiaceae;__	Erysipelotrichaceae;g__Allobaculum
Bacteroidaceae;g__Bacteroides	Oscillospiraceae;g__Flavonifractor	0.7289
Clostridia_UCG-014;g__Clostridia_UCG-014	Oscillospiraceae;g__UCG-005	0.1744
Sutterellaceae;g__Parasutterella	Sutterellaceae;g__Sutterella
Bacteroidaceae;g__Bacteroides	Lachnospiraceae;g__[Ruminococcus]_gnavus_group
Oscillospiraceae;g__UCG-005	Oscillospiraceae;g__UCG-002
Christensenellaceae;g__Christensenellaceae_R-7_group	Oscillospiraceae;g__UCG-005
Bacteroidaceae;g__Bacteroides	Lachnospiraceae;g__Lachnoclostridium
Oscillospiraceae;g__UCG-005	Oscillospiraceae;g__NK4A214_group
Oscillospiraceae;g__UCG-002	Oscillospiraceae;g__UCG-003
Christensenellaceae;g__Christensenellaceae_R-7_group	RF39;g__RF39
Christensenellaceae;g__Christensenellaceae_R-7_group	Oscillospiraceae;g__UCG-002
Oscillospiraceae;g__UCG-005	Lachnospiraceae;g__[Ruminococcus]_gnavus_group
Clostridia_UCG-014;g__Clostridia_UCG-014	Lachnospiraceae;g__[Ruminococcus]_gnavus_group

## Sheet: Table S4 - edges (W0 W8)
Supplementary Table S4. Common edges shared by psoriasis network at baseline and at week 8
Node 1	Node 2
Selenomonadaceae;__	Anaerovoracaceae;g__Mogibacterium
Lachnospiraceae;g__Frisingicoccus	Lachnospiraceae;g__Butyrivibrio
Oscillospiraceae;g__UCG-002	Lachnospiraceae;g__Butyrivibrio
Clostridia_UCG-014;g__Clostridia_UCG-014	Christensenellaceae;g__Christensenellaceae_R-7_group
Bacteroidaceae;g__Bacteroides	Lachnospiraceae;g__Blautia
Peptostreptococcaceae;g__Peptostreptococcus	Peptostreptococcales-Tissierellales;g__Parvimonas
Peptostreptococcales-Tissierellales;g__Finegoldia	Peptostreptococcales-Tissierellales;g__Peptoniphilus
Peptostreptococcales-Tissierellales;g__Anaerococcus	Peptostreptococcaceae;g__Peptostreptococcus
UCG-010;g__UCG-010	RF39;g__RF39
Oscillospiraceae;g__UCG-002	Lachnospiraceae;g__Frisingicoccus
Corynebacteriaceae;g__Corynebacterium	Peptostreptococcales-Tissierellales;g__Fenollaria
Lachnospiraceae;g__[Ruminococcus]_gnavus_group	Lachnospiraceae;g__Butyrivibrio
Ruminococcaceae;g__Subdoligranulum	Erysipelatoclostridiaceae;g__Erysipelotrichaceae_UCG-003
Lachnospiraceae;g__Lachnospiraceae_NK4A136_group	Oscillospiraceae;g__UCG-003
Lachnospiraceae;g__Blautia	Lachnospiraceae;g__[Ruminococcus]_gnavus_group	0.7289
Peptostreptococcales-Tissierellales;g__Anaerococcus	Peptostreptococcales-Tissierellales;g__Peptoniphilus	0.1744
Rikenellaceae;g__Alistipes	Oscillospiraceae;g__UCG-002
Oscillospiraceae;g__Flavonifractor	Erysipelotrichaceae;g__[Clostridium]_innocuum_group
Erysipelotrichaceae;g__[Clostridium]_innocuum_group	Lachnospiraceae;g__Sellimonas
Ruminococcaceae;g__Subdoligranulum	Ruminococcaceae;g__UBA1819
Rikenellaceae;g__Alistipes	Marinifilaceae;g__Butyricimonas
Peptostreptococcales-Tissierellales;g__Anaerococcus	Peptostreptococcales-Tissierellales;g__Finegoldia
Erysipelatoclostridiaceae;__	Lachnospiraceae;g__Butyrivibrio
Oscillospiraceae;g__UCG-005	Lachnospiraceae;g__Butyrivibrio
Erysipelatoclostridiaceae;__	Erysipelotrichaceae;g__Allobaculum
Clostridia_UCG-014;g__Clostridia_UCG-014	Oscillospiraceae;g__UCG-005
Oscillospiraceae;g__UCG-003	Lachnospiraceae;g__[Ruminococcus]_gnavus_group
Peptostreptococcales-Tissierellales;g__Peptoniphilus	Peptostreptococcales-Tissierellales;g__Parvimonas
Lachnospiraceae;g__Coprococcus	Oscillospiraceae;g__UCG-002
Fusobacteriaceae;g__Fusobacterium	Lachnospiraceae;g__[Ruminococcus]_gnavus_group
Rikenellaceae;g__Rikenellaceae_RC9_gut_group	Prevotellaceae;__
Oscillospiraceae;g__UCG-005	Oscillospiraceae;g__UCG-002
Lachnospiraceae;g__Coprococcus	Ruminococcaceae;g__Subdoligranulum
Lachnospiraceae;g__Lachnoclostridium	Lachnospiraceae;g__Butyrivibrio
Erysipelotrichaceae;g__[Clostridium]_innocuum_group	Lachnospiraceae;g__[Ruminococcus]_gnavus_group
Christensenellaceae;g__Christensenellaceae_R-7_group	Lachnospiraceae;g__Butyrivibrio
Christensenellaceae;g__Christensenellaceae_R-7_group	Oscillospiraceae;g__UCG-005
Erysipelatoclostridiaceae;g__Erysipelatoclostridium	Ruminococcaceae;g__Subdoligranulum
Lachnospiraceae;g__Eisenbergiella	Lachnospiraceae;g__Hungatella
Oscillospiraceae;g__UCG-002	Oscillospiraceae;g__UCG-003
Peptostreptococcales-Tissierellales;g__Anaerococcus	Peptostreptococcales-Tissierellales;g__Parvimonas
Lachnospiraceae;g__Coprococcus	Lachnospiraceae;g__[Ruminococcus]_gnavus_group
Erysipelatoclostridiaceae;g__Erysipelatoclostridium	Erysipelatoclostridiaceae;g__Erysipelotrichaceae_UCG-003
Peptostreptococcales-Tissierellales;g__Peptoniphilus	Peptostreptococcaceae;g__Peptostreptococcus
Prevotellaceae;g__uncultured	Muribaculaceae;g__CAG-873
Erysipelatoclostridiaceae;g__Erysipelatoclostridium	Lachnospiraceae;g__[Ruminococcus]_gnavus_group

## Sheet: Table S5 - edges (control W8)
Supplementary Table S5. Common edges shared by control and psoriasis week 8 network
Node 1	Node 2
Lachnospiraceae;g__[Ruminococcus]_gnavus_group	Erysipelotrichaceae;g__Allobaculum
Oscillospiraceae;g__UCG-002	Erysipelotrichaceae;g__Allobaculum
Clostridia_UCG-014;g__Clostridia_UCG-014	Christensenellaceae;g__Christensenellaceae_R-7_group
UCG-010;g__UCG-010	RF39;g__RF39
Erysipelatoclostridiaceae;__	Vagococcaceae;g__Vagococcus
Oscillospiraceae;g__UCG-005	Vagococcaceae;g__Vagococcus
Peptostreptococcales-Tissierellales;g__Anaerococcus	Peptostreptococcales-Tissierellales;g__Peptoniphilus
Oscillospiraceae;g__Flavonifractor	Erysipelotrichaceae;g__[Clostridium]_innocuum_group
Lachnospiraceae;g__Lachnoclostridium	Vagococcaceae;g__Vagococcus
Erysipelotrichaceae;g__Allobaculum	Vagococcaceae;g__Vagococcus
Christensenellaceae;g__Christensenellaceae_R-7_group	Vagococcaceae;g__Vagococcus
Erysipelatoclostridiaceae;__	Erysipelotrichaceae;g__Allobaculum
Oscillospiraceae;g__UCG-005	Erysipelotrichaceae;g__Allobaculum
Clostridia_UCG-014;g__Clostridia_UCG-014	Oscillospiraceae;g__UCG-005
Lachnospiraceae;g__[Ruminococcus]_gnavus_group	Vagococcaceae;g__Vagococcus	0.7289
Clostridia_UCG-014;g__Clostridia_UCG-014	RF39;g__RF39	0.1744
Oscillospiraceae;g__UCG-005	Oscillospiraceae;g__UCG-002
Oscillospiraceae;g__UCG-002	Vagococcaceae;g__Vagococcus
Lachnospiraceae;g__Lachnoclostridium	Erysipelotrichaceae;g__Allobaculum
Christensenellaceae;g__Christensenellaceae_R-7_group	Oscillospiraceae;g__UCG-005
Christensenellaceae;g__Christensenellaceae_R-7_group	Erysipelotrichaceae;g__Allobaculum
Oscillospiraceae;g__UCG-002	Oscillospiraceae;g__UCG-003

## Sheet: Table S6 - primer sequences
Supplementary Table S6. qPCR primer sequences (5' to 3') of the microbial markers
Target	Forward Primer	Reverse Primer
Atopobium parvulum	GGGGAGTATTTCTTCCGTGCCG	CTTCACCTAAATGTCAAGCCCTGG
Clostridium ramosum	GTGACCGTATTAAAAGTGCCT	TACCGTCACTCGGCTAC
Fusobacterium nucleatum	CAACCATTACTTTAACTCTACCATGTTCA	GTTGACTTTACAGAAGGAGATTATGTAAAAATC
Gemella morbillorum	ATAACAGTATTTCTCGCATGAGAG	GGTTAGGTACCGTCTCTTACATG
Granulicatella adiacens	CGCGTGAAGGAAGAAGTATC	GAGCCTCAACGTCAGTTACC
Lachnospiraceae bacterium	CAACGCGAAGAACCTTACCA	GACGACAACCATGCACCACC
Peptostreptococcus stomatis	CGGCAGCAGGATACATAGC	TGGACAAGGAGTGGTAGGTT
Solobacterium moorei	TCGGAAGGCATCTTCTGGTT	AAGTGGCTGGATTGGGTTGA
Streptococcus gordonii	GACAAGCAGTTCGTTGGTAAAC	GGTTCCTTGACCTGGAATAGAC
Subdoligranulum variabile	CAAGTCGAACGGAGTTATTTCGG	GTTCGCCACTAAGTTAAACCAG
Bacteria universal	TAAAACTYAAAKGAATTGACGGG	GGGTTGCGCTCGTTG

## Sheet: Table S7 - PASI
Supplementary Table S7. Improvement in PASI or DLQI of Psoriatic Participants.
No. (%)	Mild (n=20)	Moderate to Severe (n=32)
PASI35	5 (25.0)	11 (34.4)
PASI50	0 (0.0)	9 (28.1)
PASI75	0 (0.0)	5 (15.6)
DLQI	8 (40.0)	14 (43.8)
